# Supplementary material for: Uterine angioleiomyoma with disseminated intravascular coagulation: a case report
Source: BMC Womens Health. 2023 Apr 3;23:157. doi: 10.1186/s12905-023-02292-5 (PMC10069044; doi:10.1186/s12905-023-02292-5)
Supplement: Supplementary file 1 — Additional file 1: Supplemetary Table 1. Gene panel test. [file 12905_2023_2292_MOESM1_ESM.xlsx]

## Sheet: Sheet1
	Supplemetary Table 1 Gene panel test
	Genes Assayed for the Detection of DNA Sequence Variants
	AKT1	AKT2	AKT3	ALK	AR
	ARAF	AXL	BRAF	BTK	CBL
	CCND1	CDK4	CDK6	CHEK2	CSF1R
	CTNNB1	DDR2	EGFR	ERBB2	ERBB3
	ERBB4	ERCC2	ESR1	EZH2	FGFR1
	FGFR2	FGFR3	FGFR4	FLT3	FOXL2
	GATA2	GNA11	GNAQ	GNAS	H3F3A
	HIST1H3B	HNF1A	HRAS	IDH1	IDH2
	JAK1	JAK2	JAK3	KDR	KIT
	KNSTRN	KRAS	MAGOH	MAP2K1	MAP2K2
	MAP2K4	MAPK1	MAX	MDM4	MED12
	MET	MTOR	MYC	MYCN	MYD88
	NFE2L2	NRAS	NTRK1	NTRK2	NTRK3
	PDGFRA	PDGFRB	PIK3CA	PIK3CB	PPP2R1A
	PTPN11	RAC1	RAF1	RET	RHEB
	RHOA	ROS1	SF3B1	SMAD4	SMO
	SPOP	SRC	STAT3	TERT	TOP1
	U2AF1	XPO1
	Genes Assayed for the Detection of Copy Number Variations
	AKT1	AKT2	AKT3	ALK	AR
	AXL	BRAF	CCND1	CCND2	CCND3
	CCNE1	CDK2	CDK4	CDK6	EGFR
	ERBB2	ESR1	FGF19	FGF3	FGFR1
	FGFR2	FGFR3	FGFR4	FLT3	IGF1R
	KIT	KRAS	MDM2	MDM4	MET
	MYC	MYCL	MYCN	NTRK1	NTRK2
	NTRK3	PDGFRA	PDGFRB	PIK3CA	PIK3CB
	PPARG	RICTOR	TERT
	Genes Assayed for the Detection of Fusions
	AKT2	ALK	AR	AXL	BRAF
	BRCA1	BRCA2	CDKN2A	EGFR	ERBB2
	ERBB4	ERG	ESR1	ETV1	ETV4
	ETV5	FGFR1	FGFR2	FGFR3	FGR
	FLT3	JAK2	KRAS	MDM4	MET
	MYB	MYBL1	NF1	NOTCH1	NOTCH4
	NRG1	NTRK1	NTRK2	NTRK3	NUTM1
	PDGFRA	PDGFRB	PIK3CA	PPARG	PRKACA
	PRKACB	PTEN	RAD51B	RAF1	RB1
	RELA	RET	ROS1	RSPO2	RSPO3
	TERT
	Genes Assayed with Full Exon Coverage
	ARID1A	ATM	ATR	ATRX	BAP1
	BRCA1	BRCA2	CDK12	CDKN1B	CDKN2A
	CDKN2B	CHEK1	CREBBP	FANCA	FANCD2
	FANCI	FBXW7	MLH1	MRE11	MSH2
	MSH6	NBN	NF1	NF2	NOTCH1
	NOTCH2	NOTCH3	PALB2	PIK3R1	PMS2
	POLE	PTCH1	PTEN	RAD50	RAD51
	RAD51B	RAD51C	RAD51D	RB1	RNF43
	SETD2	SLX4	SMARCA4	SMARCB1	STK11
	TP53	TSC1	TSC2
